# Supplementary material for: Development and Characterization of Recombinase-Based Isothermal Amplification Assays (RPA/RAA) for the Rapid Detection of Monkeypox Virus
Source: Viruses. 2022 Sep 23;14(10):2112. doi: 10.3390/v14102112 (PMC9611073; doi:10.3390/v14102112)
Supplement: Supplementary file 1 [file viruses-14-02112-s001.zip]

Archive with 1 entries (1 files):
- viruses-1891652-supplementary.pdf
